# Supplementary material for: Effect of Casein Hydrolysate on Cardiovascular Risk Factors: A Systematic Review and Meta-Analysis of Randomized Controlled Trials
Source: Nutrients. 2022 Oct 9;14(19):4207. doi: 10.3390/nu14194207 (PMC9573574; doi:10.3390/nu14194207)
Supplement: Supplementary file 1 [file nutrients-14-04207-s001.zip]

Archive with 1 entries (1 files):
- nutrients-1925071-supplementary.pdf
